# Supplementary material for: Analysis of HPV-Positive and HPV-Negative Head and Neck Squamous Cell Carcinomas and Paired Normal Mucosae Reveals Cyclin D1 Deregulation and Compensatory Effect of Cyclin D2
Source: Cancers (Basel). 2020 Mar 26;12(4):792. doi: 10.3390/cancers12040792 (PMC7226528; doi:10.3390/cancers12040792)
Supplement: Supplementary file 1 [file cancers-12-00792-s001.zip]

Archive with 6 entries (5 files):
- cancers-716167-final-supp/
- cancers-716167-final-supp/supplementary_captions_proofs.docx
- cancers-716167-final-supp/Suppl_Fig1.pdf
- cancers-716167-final-supp/Suppl_table_S1.xlsx
- cancers-716167-final-supp/Suppl_table_S2_proofs.xlsx
- cancers-716167-final-supp/Suppl_table_S3_proofs.xlsx
