# Supplementary material for: Analysis of HPV-Positive and HPV-Negative Head and Neck Squamous Cell Carcinomas and Paired Normal Mucosae Reveals Cyclin D1 Deregulation and Compensatory Effect of Cyclin D2
Source: Cancers (Basel). 2020 Mar 26;12(4):792. doi: 10.3390/cancers12040792 (PMC7226528; doi:10.3390/cancers12040792)
Supplement: Supplementary file 1 [file cancers-12-00792-s001.zip › cancers-716167-final-supp/Suppl_table_S1.xlsx]

## Sheet: Suppl table 1
Supplementary Table S1. Summary of clinical data for the present cohort. For four patients, only samples from normal mucosa were available, and thus the HPV status was not determined. Statistical significance gauges association between a variable and the HPV subtypes: (n.s.) non-significant, (*) p < 0.05, (***) p < 0.001. Percentages are column-wise by default, row-wise if “r” is behind the value…
Variable (stat. signif.)	All patients N (%)	HPV(-) N (%)	HPV(+) N (%)
Num. patients	94	-	-
Sample groups
Num. samples per normal mucosa	86	-	-
Num. samples per tumor	90	64 (71r)	26 (29r)
Patients
Num. patients with paired samples	82	57 (70r)	25 (30r)
Num. patients with paired samples and known follow-up	76	51 (68r)	25 (32r)
Age at surgery (n.s.)
Median (range)	60 (26 - 94)	59 (26 - 94)	62 (41 - 72)
Num. age < 40	1	1	0
Gender (n.s.)
female	10 (11)	6 (9)	4 (15)
male	84 (89)	58 (91)	22 (85)
Tumour site (***)
base of tongue	16 (17)	9 (14)	7 (27)
hypopharynx	4 (4)	4 (6)	0
larynx	21 (22)	20 (31)	0
oral cavity	21 (22)	18 (28)	1 (4)
oropharynx part	9 (10)	6 (9)	2 (8)
tonsils	23 (24)	7 (11)	16 (62)
Smoking (*)
no	17 (18)	7 (11)	9 (35)
yes	76 (81)	56 (88)	17 (65)
NA	1 (1)	1 (2)	0
Alcohol usage (n.s.)
no	38 (40)	22 (34)	14 (54)
yes	55 (59)	41 (64)	12 (46)
NA	1 (1)	1 (2)	0
Stage (n.s.)
I	8 (9)	6 (9)	2 (8)
II	8 (9)	5 (8)	3 (12)
III	21 (22)	17 (27)	4 (15)
IV	56 (60)	35 (55)	17 (65)
NA	1 (1)	1 (2)	0
Grade (*)
G1	19 (20)	18 (28)	1 (4)
G2	46 (49)	26 (41)	18 (69)
G3	28 (30)	19 (30)	7 (27)
G4	1 (1)	1 (2)	0
Tumour (TNM classification) (***)
T0	1 (1)	1 (2)	0
T1	15 (16)	9 (14)	6 (23)
T2	35 (37)	16 (25)	17 (65)
T3	25 (27)	23 (36)	1 (4)
T4	17 (18)	14 (22)	2 (8)
NA	1 (1)	1 (2)	0
Nodes (TNM classification) (*)
N0	36 (38)	30 (47)	5 (19)
N1	12 (13)	8 (12)	4 (15)
N2a	5 (5)	1 (2)	4 (15)
N2b	34 (36)	22 (34)	9 (35)
N2c	4 (4)	2 (3)	2 (8)
N3	3 (3)	1 (2)	2 (8)
Metastasis (TNM classification) (n.s.)
M0	93 (99)	63 (98)	26 (100)
M1	1 (1)	1 (2)	0
Treatment (n.s.)
surgery	15 (16)	11 (17)	3 (12)
surgery + chemoradiotherapy	6 (6)	3 (5)	3 (12)
surgery + radiotherapy	73 (78)	50 (78)	20 (77)
Disease-free survival vital status (n.s.)
disease free	46 (49)	29 (45)	17 (65)
exitus of other reason	18 (19)	13 (20)	5 (19)
exitus of the disease	2 (2)	1 (2)	1 (4)
recidive	17 (18)	14 (22)	3 (12)
NA	11 (12)	7 (11)	0
Overall survival vital status (n.s.)
alive	30 (32)	13 (20)	17 (65)
dead	53 (56)	44 (69)	9 (35)
NA	11 (12)	7 (11)	0
Months of follow-up (median) (range) (n.s.)	47 (0 - 139)	29 (0 - 138)	110 (16 - 139)
