# Supplementary material for: Analysis of HPV-Positive and HPV-Negative Head and Neck Squamous Cell Carcinomas and Paired Normal Mucosae Reveals Cyclin D1 Deregulation and Compensatory Effect of Cyclin D2
Source: Cancers (Basel). 2020 Mar 26;12(4):792. doi: 10.3390/cancers12040792 (PMC7226528; doi:10.3390/cancers12040792)
Supplement: Supplementary file 1 [file cancers-12-00792-s001.zip › cancers-716167-final-supp/Suppl_table_S2_proofs.xlsx]

## Sheet: Suppl table 2A
Supplementary Table S2. Survival analyses in the present dataset. Patients were clustered according to deregulation of D-type cyclin expression in paired samples. Thresholds for deregulation were following: not (0.5 < FC < 2), up (FC > 2), down (FC < 0.5). Survival events are "death" for OS, and "exitus of the disease" or "recidive" for DFS. HR – hazard ratio, NA – not available.
Gene	N (%) read by column		N events (%) read by row		Median survival (months)		Five-year survival (%)		Univariate HR (95% CI), P
	HPV(-)	HPV(+)	HPV(-)	HPV(+)	HPV(-)	HPV(+)	HPV(-)	HPV(+)	HPV(-)	HPV(+)
Overall survival
CCND1
not	33 (63)	11 (44)	25 (76)	2 (18)	46.82	NA	38	82	1	1
up	14 (27)	1 (4)	10 (71)	1 (100)	38.39	38.92	29	0	1.04 (0.5-2.17), 0.92	46.95 (2.26-973.39), 0.01
down	5 (10)	13 (52)	4 (80)	6 (46)	16.26	NA	0	77	2.6 (0.86-7.85), 0.09	2.88 (0.58-14.3), 0.2
CCND2
not	29 (56)	16 (64)	23 (79)	5 (31)	38.66	NA	30	81	1	1
up	17 (33)	8 (32)	13 (76)	4 (50)	16.72	58.46	28	50	1.16 (0.59-2.29), 0.67	2.04 (0.54-7.69), 0.29
down	6 (12)	1 (4)	3 (50)	0 (0)	93.25	NA	60	100	0.51 (0.15-1.72), 0.28	NA
CCND3
not	51 (98)	22 (88)	39 (76)	8 (36)	37.67	NA	32	77	1	1
up	1 (2)	3 (12)	0 (0)	1 (33)	NA	NA	100	67	NA	0.9 (0.11-7.22), 0.92
down	0	0	0	0	NA	NA	0	0	NA	NA
Disease-free survival
CCND1
not	33 (63)	11 (44)	8 (24)	1 (9)	NA	NA	67	91	1	1
up	14 (27)	1 (4)	4 (29)	1 (100)	NA	14.43	54	0	1.24 (0.37-4.13), 0.73	NA
down	5 (10)	13 (52)	1 (20)	2 (15)	NA	NA	75	85	1.82 (0.21-15.57), 0.58	1.73 (0.16-19.08), 0.66
CCND2
not	29 (56)	16 (64)	8 (28)	2 (12)	NA	NA	56	88	1	1
up	17 (33)	8 (32)	4 (24)	2 (25)	NA	NA	67	75	1.04 (0.31-3.48), 0.94	2.22 (0.31-15.82), 0.42
down	6 (12)	1 (4)	1 (17)	0 (0)	NA	NA	80	100	0.6 (0.07-4.85), 0.63	NA
CCND3
not	51 (98)	22 (88)	13 (25)	3 (14)	NA	NA	62	86	1	1
up	1 (2)	3 (12)	0 (0)	1 (33)	NA	NA	100	67	NA	2.53 (0.26-24.47), 0.42
down	0	0	0	0	NA	NA	0	0	NA	NA
