# Supplementary material for: Analysis of HPV-Positive and HPV-Negative Head and Neck Squamous Cell Carcinomas and Paired Normal Mucosae Reveals Cyclin D1 Deregulation and Compensatory Effect of Cyclin D2
Source: Cancers (Basel). 2020 Mar 26;12(4):792. doi: 10.3390/cancers12040792 (PMC7226528; doi:10.3390/cancers12040792)
Supplement: Supplementary file 1 [file cancers-12-00792-s001.zip › cancers-716167-final-supp/Suppl_table_S3_proofs.xlsx]

## Sheet: Suppl table 2B
Supplementary Table S3. Survival analyses in the TCGA dataset. Only HPV(-) patients. Patients were clustered according to deregulation of D-type cyclin expression in paired samples. Thresholds for deregulation were following: not (0.5 < FC < 2), up (FC > 2), down (FC < 0.5). Survival events are "death" for OS, and "recidive" for DFS. HR – hazard ratio, NA – not available.
Gene	N (%) read by column	N events (%) read by row	Median survival (months)	Five-year survival (%)	Univariate HR (95% CI), P
Overall survival
CCND1
not	20 (51)	15 (75)	19.77	0	1
up	9 (23)	6 (67)	71.15	51	0.6 (0.23-1.57), 0.3
down	10 (26)	8 (80)	23.61	27	0.79 (0.33-1.88), 0.6
CCND2
not	8 (21)	7 (88)	15.72	12	1
up	20 (51)	14 (70)	28.3	31	0.5 (0.19-1.33), 0.17
down	11 (28)	8 (73)	71.15	0	0.42 (0.14-1.22), 0.11
CCND3
not	36 (92)	28 (78)	21.77	30	1
up	1 (3)	1 (100)	20.52	0	1.46 (0.19-11), 0.71
down	2 (5)	0 (0)	NA	100	NA
Disease-free survival
CCND1
not	7 (50)	2 (29)	NA	69	1
up	4 (29)	1 (25)	NA	75	0.83 (0.07-9.31), 0.88
down	3 (21)	1 (33)	NA	67	1.16 (0.11-12.83), 0.9
CCND2
not	2 (14)	1 (50)	3.38	50	1
up	7 (50)	1 (14)	NA	86	0.22 (0.01-3.49), 0.28
down	5 (36)	2 (40)	NA	60	0.51 (0.05-5.72), 0.59
CCND3
not	12 (86)	4 (33)	NA	63	1
up	0	0	NA	0	NA
down	2 (14)	0 (0)	NA	100	NA
